# Supplementary material for: Auto-encoding NMR chemical shifts from their native vector space to a residue-level biophysical index
Source: Nat Commun. 2019 Jun 7;10:2511. doi: 10.1038/s41467-019-10322-w (PMC6555786; doi:10.1038/s41467-019-10322-w)
Supplement: Supplementary file 4 — Supplementary Data 1 [file 41467_2019_10322_MOESM4_ESM.txt]

A	N	0.31
A	H	-0.13
A	HB3	-0.31
A	HB2	0.34
A	C	0.88
A	CB	0.89
A	CA	0.95
A	HA	0.8
C	N	0.08
C	H	0.15
C	HB3	-0.11
C	HB2	-0.11
C	C	0.69
C	CB	0.65
C	CA	0.9
C	HA	0.77
D	H	-0.03
D	N	0.14
D	HB3	-0.03
D	HB2	0.09
D	C	0.77
D	CB	0.66
D	CA	0.91
D	HA	0.78
E	N	0.28
E	H	0.03
E	HB3	-0.28
E	HB2	0.26
E	C	0.9
E	CB	0.86
E	CA	0.95
E	HA	0.87
F	N	-0.01
F	H	-0.14
F	HB3	0.09
F	HB2	-0.21
F	C	0.69
F	CB	0.85
F	CA	0.92
F	HA	0.85
G	H	-0.11
G	N	-0.06
G	C	0.71
G	HA3	0.81
G	CA	0.82
G	HA2	0.81
H	HD2	0.11
H	HB3	-0.24
H	HB2	-0.16
H	H	0.21
H	N	-0.11
H	C	0.81
H	CB	0.42
H	CA	0.9
H	HA	0.82
I	H	-0.36
I	N	0.11
I	HD13	-0.08
I	HD12	0.02
I	HB	0.25
I	HD11	-0.07
I	C	0.79
I	CB	0.86
I	CA	0.93
I	HA	0.88
K	N	-0.3
K	H	-0.02
K	HB3	0.01
K	HB2	0.24
K	C	0.85
K	CB	0.82
K	CA	0.94
K	HA	0.84
L	N	0.37
L	H	-0.34
L	HB3	0.09
L	HB2	0.23
L	C	0.83
L	CB	0.85
L	CA	0.95
L	HA	0.87
M	HB3	-0.25
M	HB2	-0.26
M	N	-0.02
M	H	-0.35
M	C	0.83
M	CB	0.67
M	CA	0.89
M	HA	0.82
N	HB3	-0.1
N	HB2	0.08
N	N	-0.09
N	H	-0.04
N	C	0.75
N	CB	0.77
N	CA	0.87
N	HA	0.82
P	HG3	-0.21
P	HD2	0.04
P	HD3	-0.05
P	HB3	0.11
P	CD	0.06
P	HB2	-0.13
P	HG2	-0.2
P	C	0.75
P	CB	0.49
P	CA	0.9
P	HA	0.46
Q	N	0.21
Q	H	0.19
Q	HB3	-0.28
Q	HB2	0.28
Q	C	0.87
Q	CB	0.83
Q	CA	0.95
Q	HA	0.86
R	HB3	0.2
R	HB2	0.24
R	N	0.11
R	H	0.22
R	C	0.86
R	CB	0.86
R	CA	0.94
R	HA	0.85
S	N	0.02
S	H	0.09
S	HB3	-0.21
S	HB2	-0.18
S	C	0.74
S	CB	0.85
S	CA	0.92
S	HA	0.85
T	H	-0.17
T	N	0.05
T	HB	-0.08
T	HG23	-0.17
T	HG22	0.08
T	HG21	0.12
T	C	0.61
T	CB	0.87
T	CA	0.92
T	HA	0.86
V	H	-0.35
V	N	0.08
V	HG23	0.21
V	HG22	0.2
V	HG12	0.17
V	HG11	0.17
V	HG13	-0.16
V	C	0.79
V	CB	0.93
V	CA	0.95
V	HA	0.88
W	HB3	-0.28
W	HB2	0.29
W	N	-0.08
W	H	0.11
W	C	0.74
W	CB	0.78
W	CA	0.87
W	HA	0.83
Y	HB3	-0.2
Y	HB2	-0.25
Y	N	0.03
Y	H	0.26
Y	C	0.75
Y	CB	0.82
Y	CA	0.91
Y	HA	0.84
A	N	0.31
A	H	-0.13
A	HB3	-0.31
A	HB2	0.34
A	C	0.88
A	CB	0.89
A	CA	0.95
A	HA	0.8
C	N	0.08
C	H	0.15
C	HB3	-0.11
C	HB2	-0.11
C	C	0.69
C	CB	0.65
C	CA	0.9
C	HA	0.77
D	CA	0.97
D	HA	0.83
E	N	-0.2
E	H	-0.07
E	HB3	0.29
E	HB2	0.27
E	C	0.9
E	CB	0.86
E	CA	0.95
E	HA	0.87
F	N	0.03
F	H	0.27
F	HB3	0.13
F	HB2	0.05
F	C	0.68
F	CB	0.85
F	CA	0.92
F	HA	0.85
G	HA3	0.84
G	CA	0.86
G	HA2	0.84
H	HD2	0.13
H	CA	0.96
H	HA	0.86
I	H	-0.26
I	N	0.02
I	HD13	0.09
I	HD12	-0.09
I	HB	0.26
I	HD11	-0.09
I	C	0.8
I	CB	0.86
I	CA	0.93
I	HA	0.87
K	N	-0.27
K	H	0.25
K	HB3	-0.26
K	HB2	-0.15
K	C	0.86
K	CB	0.83
K	CA	0.94
K	HA	0.84
L	N	-0.23
L	H	0.07
L	HB3	-0.27
L	HB2	0.27
L	C	0.83
L	CB	0.85
L	CA	0.95
L	HA	0.86
M	HB3	-0.01
M	HB2	-0.28
M	N	-0.32
M	H	0.37
M	C	0.83
M	CB	0.68
M	CA	0.9
M	HA	0.82
N	HB3	-0.19
N	HB2	-0.12
N	N	-0.15
N	H	0.02
N	C	0.74
N	CB	0.78
N	CA	0.88
N	HA	0.82
P	C	0.76
P	CB	0.48
P	CA	0.92
P	HA	0.43
Q	N	0.25
Q	H	-0.19
Q	HB3	-0.28
Q	HB2	0.29
Q	C	0.87
Q	CB	0.84
Q	CA	0.95
Q	HA	0.86
R	HB3	0.24
R	HB2	-0.24
R	N	0.27
R	H	0.25
R	C	0.85
R	CB	0.86
R	CA	0.94
R	HA	0.85
S	N	0.15
S	H	-0.09
S	HB3	0.01
S	HB2	-0.19
S	C	0.74
S	CB	0.84
S	CA	0.92
S	HA	0.85
T	H	-0.16
T	N	-0.05
T	HB	-0.09
T	HG23	0.0
T	HG22	0.17
T	HG21	0.16
T	C	0.62
T	CB	0.87
T	CA	0.92
T	HA	0.86
V	C	0.79
V	CB	0.92
V	CA	0.95
V	HA	0.88
W	HB3	0.28
W	HB2	0.26
W	N	0.08
W	H	-0.14
W	C	0.72
W	CB	0.78
W	CA	0.88
W	HA	0.85
Y	HB3	-0.25
Y	HB2	0.26
Y	N	-0.06
Y	H	-0.3
Y	C	0.75
Y	CB	0.83
Y	CA	0.9
Y	HA	0.83
A	N	0.31
A	H	-0.13
A	HB3	-0.31
A	HB2	0.34
A	C	0.88
A	CB	0.89
A	CA	0.95
A	HA	0.8
C	N	0.08
C	H	0.15
C	HB3	-0.11
C	HB2	-0.11
C	C	0.69
C	CB	0.65
C	CA	0.9
C	HA	0.77
A	N	0.78
A	H	0.77
A	HB3	0.73
A	HB2	0.73
C	N	0.88
C	H	0.79
C	HB3	0.1
C	HB2	0.12
D	CA	0.97
D	HA	0.82
E	N	0.78
E	H	0.69
E	HB3	0.74
E	HB2	0.74
F	N	0.78
F	H	0.8
F	HB3	0.59
F	HB2	0.59
G	HA3	0.83
G	CA	0.88
G	HA2	0.83
H	HD2	0.16
H	CA	0.96
H	HA	0.86
I	H	-0.3
I	N	0.02
I	HD13	0.09
I	HD12	-0.08
I	HB	0.27
I	HD11	-0.05
I	C	0.79
I	CB	0.86
I	CA	0.93
I	HA	0.87
K	N	0.79
K	H	0.79
K	HB3	0.76
K	HB2	0.76
L	N	0.82
L	H	0.77
L	HB3	0.74
L	HB2	0.74
M	HB3	-0.27
M	HB2	-0.26
M	N	-0.29
M	H	-0.29
M	C	0.84
M	CB	0.66
M	CA	0.9
M	HA	0.82
N	HB3	0.01
N	HB2	-0.02
N	N	-0.02
N	H	-0.08
N	C	0.74
N	CB	0.79
N	CA	0.86
N	HA	0.83
P	C	0.75
P	CB	0.46
P	CA	0.9
P	HA	0.45
Q	N	0.82
Q	H	0.83
Q	HB3	0.44
Q	HB2	0.44
R	HB3	0.26
R	HB2	0.24
R	N	-0.27
R	H	-0.27
R	C	0.86
R	CB	0.85
R	CA	0.94
R	HA	0.85
S	N	0.78
S	H	0.81
S	HB3	0.59
S	HB2	0.59
T	H	0.09
T	N	0.05
T	HB	-0.08
T	HG23	-0.13
T	HG22	0.17
T	HG21	-0.1
T	C	0.61
T	CB	0.87
T	CA	0.92
T	HA	0.86
V	C	0.79
V	CB	0.93
V	CA	0.96
V	HA	0.88
W	HB3	0.28
W	HB2	0.28
W	N	-0.08
W	H	0.12
W	C	0.73
W	CB	0.78
W	CA	0.88
W	HA	0.84
Y	HB3	-0.22
Y	HB2	0.24
Y	N	-0.02
Y	H	0.3
Y	C	0.74
Y	CB	0.85
Y	CA	0.9
Y	HA	0.83
A	N	0.78
A	H	0.77
A	HB3	0.73
A	HB2	0.73
C	N	0.88
C	H	0.79
C	HB3	0.1
C	HB2	0.12
D	CA	0.97
D	HA	0.82
E	N	0.78
E	H	0.69
E	HB3	0.74
E	HB2	0.74
F	N	0.78
F	H	0.8
F	HB3	0.59
F	HB2	0.59
G	HA3	0.83
G	CA	0.88
G	HA2	0.83
H	HD2	0.16
H	CA	0.96
H	HA	0.86
I	H	-0.3
I	N	0.02
I	HD13	0.09
I	HD12	-0.08
I	HB	0.27
I	HD11	-0.05
I	C	0.79
I	CB	0.86
I	CA	0.93
I	HA	0.87
K	N	0.79
K	H	0.79
K	HB3	0.76
K	HB2	0.76
L	N	0.82
L	H	0.77
L	HB3	0.74
L	HB2	0.74
M	HB3	-0.27
M	HB2	-0.26
M	N	-0.29
M	H	-0.29
M	C	0.84
M	CB	0.66
M	CA	0.9
M	HA	0.82
N	HB3	0.01
N	HB2	-0.02
N	N	-0.02
N	H	-0.08
N	C	0.74
N	CB	0.79
N	CA	0.86
N	HA	0.83
P	C	0.75
P	CB	0.46
P	CA	0.9
P	HA	0.45
Q	N	0.82
Q	H	0.83
Q	HB3	0.44
Q	HB2	0.44
R	HB3	0.26
R	HB2	0.24
R	N	-0.27
R	H	-0.27
R	C	0.86
R	CB	0.85
R	CA	0.94
R	HA	0.85
S	N	0.78
S	H	0.81
S	HB3	0.59
S	HB2	0.59
T	H	0.09
T	N	0.05
T	HB	-0.08
T	HG23	-0.13
T	HG22	0.17
T	HG21	-0.1
T	C	0.61
T	CB	0.87
T	CA	0.92
T	HA	0.86
V	C	0.79
V	CB	0.93
V	CA	0.96
V	HA	0.88
W	HB3	0.28
W	HB2	0.28
W	N	-0.08
W	H	0.12
W	C	0.73
W	CB	0.78
W	CA	0.88
W	HA	0.84
Y	HB3	-0.22
Y	HB2	0.24
Y	N	-0.02
Y	H	0.3
Y	C	0.74
Y	CB	0.85
Y	CA	0.9
Y	HA	0.83
